# Supplementary material for: Sorafenib Chemosensitization by Caryophyllane Sesquiterpenes in Liver, Biliary, and Pancreatic Cancer Cells: The Role of STAT3/ABC Transporter Axis
Source: Pharmaceutics. 2022 Jun 14;14(6):1264. doi: 10.3390/pharmaceutics14061264 (PMC9231089; doi:10.3390/pharmaceutics14061264)
Supplement: Supplementary file 1 [file pharmaceutics-14-01264-s001.zip]

Archive with 1 entries (1 files):
- pharmaceutics-1730044-supplementary.pdf
